# Supplementary material for: Bone-Targeting Nanoparticles of a Dendritic (Aspartic acid)3-Functionalized PEG-PLGA Biopolymer Encapsulating Simvastatin for the Treatment of Osteoporosis in Rat Models
Source: Int J Mol Sci. 2022 Sep 11;23(18):10530. doi: 10.3390/ijms231810530 (PMC9503052; doi:10.3390/ijms231810530)
Supplement: Supplementary file 1 [file ijms-23-10530-s001.zip]

Archive with 1 entries (1 files):
- ijms-1878987-supplementary.pdf
